# Supplementary material for: Cryopreservation in 95% serum with 5% DMSO maintains colony formation and chondrogenic abilities in human synovial mesenchymal stem cells
Source: BMC Musculoskelet Disord. 2019 Jul 6;20:316. doi: 10.1186/s12891-019-2700-3 (PMC6612159; doi:10.1186/s12891-019-2700-3)
Supplement: Supplementary file 1 — Figure S1. Donor specific analysis of colony formation. (a) Colony number/dish. (b) Cell number/dish. (c) Cell number/colony number. (ZIP 507 kb) [file 12891_2019_2700_MOESM1_ESM.zip]

Archive with 3 entries (3 files):
- S1aR4.pdf
- S1bR4.pdf
- S1cR4.pdf
